# Supplementary material for: A Risk and Decision Analysis Framework to Evaluate Future PM2.5 Risk: A Case Study in Los Angeles-Long Beach Metro Area
Source: Int J Environ Res Public Health. 2021 May 4;18(9):4905. doi: 10.3390/ijerph18094905 (PMC8124696; doi:10.3390/ijerph18094905)
Supplement: Supplementary file 1 [file ijerph-18-04905-s001.zip]

Archive with 1 entries (1 files):
- ijerph-1180432-supplementary.pdf
